# Supplementary material for: Evolution of a fatty acyl–CoA elongase underlies desert adaptation in Drosophila
Source: Sci Adv. 2023 Aug 30;9(35):eadg0328. doi: 10.1126/sciadv.adg0328 (PMC10468142; doi:10.1126/sciadv.adg0328)
Supplement: Supplementary file 2 — Dataset S1 [file sciadv.adg0328_dataset_s1.zip]

Archive with 1 entries (1 files):
- adg0328_Dataset_S1.fas
