# Supplementary material for: Evolution of a fatty acyl–CoA elongase underlies desert adaptation in Drosophila
Source: Sci Adv. 2023 Aug 30;9(35):eadg0328. doi: 10.1126/sciadv.adg0328 (PMC10468142; doi:10.1126/sciadv.adg0328)
Supplement: Supplementary file 2 — Dataset S1 [file sciadv.adg0328_dataset_s1.zip › adg0328_Dataset_S1.fas]

>Egracilis1 [predicted from JXPQ01045814.1:c2402-1464 Ephydra gracilis isolate BV_Egracilis scaffold60008, whole genome shotgun sequence].
MWFLSAALAQYEPSRFAGKFLMDTPLTVVGINIAYWLLVMKILPKFM
AQRPAYELRTPMLIYNALQVLVNAYLAYVSTVLFFTHPTYADKLCFRNDIPNADTRDMQ
IAYYFALLKVADLLDTIFMVLRKRYKQVTFLHVYHHIMICVLTNFYISVEGPGNGFLTG
YINAIVHAVMYSYYFMSALSDKVKQSLWWKKHLTQLQLLQFVIIFIHSLCALLHPTCPQ
SRTMLYLIATQALTMLLLFSNFYYRAYIRPRKTLPKSD

>Egracilis2 [predicted from JXPQ01014739.1:6316-7267 Ephydra gracilis isolate BV_Egracilis scaffold17091, whole genome shotgun sequence].
MLLIRWAFAEYQRLLQWYRDPRLVGRFMMDTPLTVIGISIVYWLLVKKILPKFM
ENRQAFDLRTPMLIYNAFQVFANIYIIYGVMGVFLYHPLFADWTCIRSDRNSKDPTDIH
MAYLYALLKVVDFIDTIFMVLRKRNRQVTFLHVYHHILMAIATNIYLSTQGSGNGFFTG
FVNCFVHVIMYAYYFLSAFSTKLKESLWWKKHLTQIQLLQFVLVLIQTMSGIFHKSCDQ
PRIVLYFLAVQAVIMIILFSNFYYKTYISPKKQSKKTD

>Lvaria1 [predicted from JAEIFJ010001312.1:290200-291381 Leucophenga varia isolate nc01v contig_1353, whole genome shotgun sequence].
MLNFCEQPNEFPYNLPLLNSSIPMAIILISYTIFVLKLGKIFM
SKRQPYNIKNIILGYNLVQVVYNAIMFFYFFKYVIVIQIYDFRCMNSLPDEHRYKTLEQI
ISYSYFINKYLDLLDTIFFVLRKSFKQISVLHVYHHIIMVILTFLALRCYNTGGHTGIMC
TLNTFIHAVMYFYYFLSAASPNAKSILWWKRYLTIMQLIQFIIIFLHTLYVIVFSPNCGY
PKVWLWLFLFQGVHMIYMFTNFYIKTYIRPNNTNKNKVSKHE

>Lvaria2 [predicted from JAEIFJ010001312.1:303121-304278 Leucophenga varia isolate nc01v contig_1353, whole genome shotgun sequence].
MLNFCEQPNEFPYNLPLLNSSIPMAIILISYTIFVLKLGKIFM
SKRQPYNIKNIILGYNLVQVVYNAIMFFYFFKYVFVIRVYDFRCMNSLPDEHRYKTMEQI
ISYAYFINKYLDLLDTIFFVLRKSYKQISVLHVYHHLIMVILTFLALRCYNTGGHTGIMC
TLNTFIHAVMYFYYFLSAASPNAKSMLWWKRYLTIMQLIQFIIVFLHTLYVIVFSPNCGY
PKVWLWLVLFQAAYMLIMFTNFYIKTYIRPNNTNKNKVSKYE

>Lvaria3 [predicted from JAEIFJ010001312.1:313504-314535 Leucophenga varia isolate nc01v contig_1353, whole genome shotgun sequence].
MLGLWQEPKKFPYGMPLLNSPVPVIFILTCYLLFIFRYGKGFM
LFRKPYNLKNTLLIYNLVQIVYNGIIFSYGLKYIFIYPVYDLRCMVALPGDHPLKKVEAW
GAYAYFINKYLDLLETVFFVLRKSYRQITVLHVFHHISVALGTYMMLLTYDTGGHCALIV
TINSLVHAIMYLYYFLSAVSKKVKEMLWWKRYLTLLQILQFIIISVHTLFVIVFSPNCEF
PKFWLWTLLVMNSSMLKLFTKFYIETYVRPKNPKTHVKSNEE

>Lvaria4 [predicted from JAEIFJ010001312.1:316627-317606 Leucophenga varia isolate nc01v contig_1353, whole genome shotgun sequence].
MFNLWEERTKFPYGMPLLHSPIPVILILTSYALFVFKYGKIFM
HKRPPYNLKAVIQLYNLFQIVYNAIMFSYFLKHIIISPVYDLRCMVTLPVEHPIKPIETG
ITYAFFINKFLDLLDTIFFVLRKSYKQVTKLHVYHHIGMAIGSYMMLRTYDTGGHGAFMG
TFNSLVHTIMYLYYFLSAVSTKVKGMLWWKRYLTLLQLVQFVVVCAHTMYVIFFSPDCEF
PRVWLWIICTQTATMFVMFTNFYIKSYIRPKVEKTPEVKKE

>Pvariegata1 [predicted from JXPM01011247.1:c21655-20679 Phortica variegata isolate BV_Pvariegata scaffold16338].
MLWTFKKEKAYWPLTDSPIPISVILLTYGVFVFKCGKLFM
QNRKPYNVKKIMLIYNGVQVVYNSIIFLFALYYILISPSYDFRCMESLPADHPRKFTEMC
FGYAYFINKILDLLDTKFFVLRKSYKQITLLHVYHHIGMVFGGYIHIRFYGTGGHFSITA
LLNTLVHVVMYSYYFIAALNPPTHKSLWWKHYITIMQMVQFIIIFLHTLYVIVFSKDCTL
PRFLLWMGLIQSATMLVMFTSFYVKAYVKPNKDQQEQKSPVSQVKQD-

> Pvariegata3 [predicted from JXPM01011247.1:c25840-24610 Phortica variegata isolate BV_Pvariegata scaffold16338, whole genome shotgun sequence].
MLWNFKTPRKFELDWPLADSPVPIVAILLTYSFFALKCGKLFM
KNRQPYNVKNIILVYNVMQVIYNTTMFIVSVKYLILSNALNLRCIETLPLDHPSKLIEQS
LSYAYVINKILDLADTIFFVLRKSYKQITVLHVYHHIGMAIAGYVTLRFHGSGGHYIVTG
TLNSFVHIIMYSYYFISALSTRVRETLWWKRYITIIQMVQFIIIFLHTVVAFQTECAI
PRIWLWLALSQSAVMMVMFGQFYVNAYMKPKKEHKKIESENKQK

> Pvariegata2 [predicted from JXPM01011247.1:c24283-22283 Phortica variegata isolate BV_Pvariegata scaffold16338, whole genome shotgun sequence].
MLWNFEKPKACEYWPLIDSPVPVILILLSYAFFVLKLGKLFM
RNRQPYNVKNVMLVYNAVQVIYNLIIFLFCIKFVVLSSAYDFRCLEALPPGHPIKFIEQS
VMYAYYINKIVDLVDTIIFVLRKSFKQISLLHVYHHTGMVALVYLFMRLYGTGGHPITLG
ILNTFVHCVMYSYYFLSALKPQVRKALWWKHYITIMQMTQFIIIFLHTSYVLIFSKNCGF
PRIWLWASLIQSTIMMGMFIQFYVNAYIKPKQKQPVKIPASQVKQD

>Ccostata3 [predicted from JAECWU010000089.1:1491291-1492274 Chymomyza costata isolate Sapporo contig_89].
MALLEILNRPHADSIRLPLAIGAYPVILILSAYMWFVLKLGRQFM
SQRIPFKLQRVLKIYNLIQIIYNGGLAILSVYFIFIARIYNLRCIIRLSEDHPFYKVEVT
LFYLYYLNKILDLLDTVFFVLRKSYRQITVLHIMHHAYMVGVGYLVLRFHGYGGHLAVTG
LLNTIVHTIMYTYYYFTSQHPSLRNYLWIKKYITIMQLVQFLIIGAHNILTLTQSNCAV
SRPLIYVSLAMCFMMIVMFSNFYVHEYILPKKPKSHNPYD

>Ccostata1 [predicted from JAECWU010000379.1:17095516-17096500 Chymomyza costata isolate Sapporo contig_380].
MGLLDIFDLPYADSKDWPMVRGPMPITIITAVYILFVMKYGKIFM
AKRQPYQLRGVLQYYNLLQIVYNLALFFSINYVIVCSSYDFGCLKPMTEDDPMKSTERI
LAYLYYLNKILDLLDTVFFILRKSYKQITVLHLFHHIFMAVASYLGIRFYGYGGIFIVLG
VLNAFVHSIMYGYYFLSARFPNLKNSIWWKKYITITQQIQFLFLFVHSLWTLYNPNCHI
HPFPPILIVFASSLMFAMFTNFYIQTYILKKNKPVTVSKRD

>Ccostata4 [predicted from JAECWU010000089.1:1501337-1502313 Chymomyza costata isolate Sapporo contig_89].
MSSTNLMEVKLYTIRPPLVDGPWPLIIIITSYMLFIFKYGRQFM
ANREPFQLKKILQVYNLMQVIFNAIMFVSGFYFLFIVKPYDFSCMEPLPQDHPAKWLERL
TGYVFFVNKLMDLLDTVFFVLRKSYKQVTALHVVHHVIMSGGGFLIVRFYGFGGHLHIMG
ICNTFVHILMYSYYYLASQNANIKNSLGLKKSITKLQLLQFVIILWHTIWSMTQPNCGV
PGVIFIVALAVSVLMIVMFSNFYYQAYILPEAIKPSKKD

>Slebanonensis1 [XP_030370842.1]
MVLTKLIDALNQPYADSIKLPLAVSPWPMLCIVSLYLFFVLRLGPQFM
SFRKPFELRRTMQFYNVAQIIYNALIFTRGVYFLFVEKPYNFSCMSVLPEDHPLKSTERL
MAYSYYVNKFLDLFDTVFFVLRKSYKQITVLHVFHHVLMTVAGYMVLRYHGYGGHPCIMG
LLNTFVHIVMYTYYYLSAKHRGVKENIWWKKYITILQEVQFVVIFAHSIWTWIQPNCGT
RGGILYLTTSMSVVMMIMFTNFYIHSYILTNKQPKTQAKQQ

>Slebanonensis2 [XP_030370854.1]
MSWRVFNIFNLPLADPFPLPLITSPWPVICILLVYLLFVLKLGRIFM
ENREPYDVKKLMMVYNIVQIFYNACICCLAIYWLFINPMYDFQCMETLGLDHPEKIWERM
TAYAYFINKILDLADTVFFIVRKSYKQITTLHVYHHVIMVLSTYMVERFYGPGGHFNVLG
LLNSFVHAIMYFYYLLSSLYPQLKSSFWWKKYITIIQIIQFTILILHSLYVLLFSRNCGF
PNSLLLMIIAQNSIIGFMFIKFYINTYIRPQKKKEE

>Ccostata2 [predicted from JAECWU010000379.1:17088801-17090900 Chymomyza costata isolate Sapporo contig_380].
MTFSIFRIFDIPPADTFDLPLVTSPIPVTLILGVYLLFVLKIGKKFM
EKREPYNVKHLMLAYNLFQIYFNAYIFLKAFYWIFVRKTYDLYCMETLPPDHPNKHVERM
VCYAYFINKIMDLMDTVFFVLRKKYNQISLLHVYHHVMMVTTVYLIYRFYGFGGHSNIAG
LLNTFVHIVMYFYYFISAMFPSLRDSIWWKAYITRIQIIQFVIIVLHCLQVLLLNPSCPY
PKILLYMNSVQAIIMLYMFGRFYKQNYIKPKNEKRAD

>Dananassae2 [XP_001961217.1]
MLDFLHIRQADPDPIPLAGSPWPIMTIVVGYLLFVFKLGKVFM
RNRQPYDLRKVLLVYNLFQVVYNATYFIVIAYYLGYRGICNLKCIESFPQGHEHKTLERT
MHFAYIFNKVIDLMDTVFFVLRKSYKQITFLHVYHHVFMVVGGYVLSRMYGTGGHFNVLA
FLNTFVHVVMYFYYFLSSQYPGVKASIWWKKYITLVQLAQFVILLTYTAYVAFLSPNCGV
PRPVLYINMLQGIVFIYLFGKFYVRAYLRPAKPQSKAQ

>Dserrata2 [XP_020801237.1]
MEAFFQSVLPQADPNPIVLAGSPWPILTILALYLVFVLKLGRIFM
EHRKPYDLRRVLMVYNLFQIAYNGLYFGGIVYYLFYKQICNLRCLETFPQGHEHKQVERV
FHAAYLINKVIDLMDTVFFILRKSYKQVTFLHIYHHVLVVFAGFALTRTYGTGGHLNILA
LLNTMVHVMMYFYYFLSSQYPSIKGNIWWKKYITLAQLFQFTLILGYGIYVLFFSPNCGV
PVGLIYVTMLQSVIFIYLFATFYFHAYLRPAKSPINNRKSEVKQS

>Dbirchii2 [predicted from JAJJHN010000644.1:998187-999124 Drosophila birchii isolate BGISZ2013a scaffold748].
MQAFFQRVFPQADPDPIVLAGSPWPILTILAAYLLFVFKLGKTFM
EHRKPYDLRRVLMCYNLFQVAYNGLYFGGVFYFLVIKRICNLRCLETFPQGHEHKQVERI
FHTAYLLNKVLDLMDTVFFILRKSYKQVTFLHIYHHVLVAFGGYVLTRTYGTGGHLNSVG
LLNTMVHMIMYFYYFLSSQYPAVKGSIWWKKYITLTQLIQFTVLLAYGIYVRFFSPKCGV
PHGILYITILQSVIFIYLFGTFYVRTYLRPAKSHINNRKSEVKQS

>Dpseudoobscura2 [XP_001360413.3]
MTLGIFDIPQGDPNPILLAGSPWPMIIILAAYLLFVLKLGRIYM
RNRKPYDLRRVLMVYNLGQVIYNGLYFGVVFYYLFIEGICNLRCMESFPPGHRYRQLERV
VHTAYLVNKVVDLMDTVFFVLRKSYKQVTFLHIYHHVFMAFGGYAVTRIYGTGGHFNSVG
LLNTVVHTVMYFYYFLSSQYPGVKANIWWKKYITLTQLVQFVLLFSYSFYVRFLSANCPI
PHSLLYLNMFQGIVFMYLFGKFYIQAYVRPPPVQPESQSQSLSQSQSQSQSQPQSMQK
QKLS
>Dpersimilis2 [XP_002015908.1]
MTLGIFDIPQGDPNPILLAGSPWPMIIILAAYLLFVLKLGRIYM
RNRKPYDLRRVLMVYNLGQVIYNGLYFGIVFYYLFIEGICNLRCMESFPPGHRYRQLERV
VHTAYLVNKVVDLMDTVFFVLRKSYKQVTFLHIYHHVFMAFGGYAVTRIYGTGGHFNSVG
LLNTVVHTVMYFYYFLSSQYPGVKANIWWKKYITLTQLVQFVLLFSYSFYVRFLSANCPI
PHSLLYLNMFQGIVFMYLFGKFYIQAYVRPPPVQPESQSQSQSLSQSQSQPQSMQK
QKLS
>Dyakuba2 [XP_002091871.1]
MLRYLRLPQADPNPIPLAGSPWPITLILMAYLLFVLKLGKIFM
RNRKPYDLKTVLRVYNLFQVLYNGLHFGLVFYYLFIERICNLHCMESFPAGHERKQLERV
MHTAYLLNKVLDLMDTVFFVLRKSYKQITFLHIYHHVFMSFGSYALTRYYGTGGHFNAVG
LLNSLVHTVMYIYYYLSSEYPGVRANIWWKKYITLTQLCQFFLLLSYAIYVRFFSPNCGV
PRGILYVNMVQGVAFIYMFGKFYIHNYLIPPKAQIDAKQS

>Dmelanogaster2 [NP_611365.2]
MLRYLRIPQADPNPIPLAGSPWPITLILIAYLLFVLKLGKIFM
RNRKPYDLKTVLKVYNLFQVLYNGLYFGMVFYYLFIVGICNLHCIESFPEGHERKQLERV
LHAAYLLNKVLDLMDTVFFVLRKSYKQITFLHIYHHVFMSFGSYALTRYYGTGGHVNAVG
LLNSLVHTVMYFYYFLSSEYPGVRANIWWKKYITLTQLCQFFMLLSYAIYVRFFSPNCGV
PRGLLYLNMVQGVVFIYLFGKFYIDNYLRPPKAKINAKQS

>Dbiarmipes2 [XP_016957921.1]
MLRLLHIPQADPNPILLAGSPWPMIVILVVYLLFVLKLGKIFM
KNRKPYDLKTVLKVYNLFQVLYNGVYFGMVFYYMFIVGICNLRCIESFPQGHERKQLERV
LHAAYLLNKVLDLLDTVFFVLRKSYKQVTFLHVYHHVFMSFASYALTRYYGTGGHLNAVG
LLNSLVHTVMYFYYFLSSEYPSLRSNVWWKKYITLTQISQFIILLGYAVYVRFFSPNCGV
PHGLLYLSMLQGSVFIYLFGKFYIQAYLRPAKAKRS

>Dsuzukii2 [XP_016940880.1]
MLRLLYIPQADPNPILLAGSPWPIIVILVAYLLFVLKLGKIFM
KNRKPYDLKTVLKVYNIFQVLYNGIYFGMVFYYLFIVGICNLRCIESFPQGHERKQIERV
LHAAYLLNKVLDLMDTVFFILRKSFKQVTFLHIYHHVFMSFGSYALTRYYGTGGHLNIVG
LLNSLVHTVMYFYYFLTSQYPALRSNVWWKKYITLTQICQFFMLLSYAVYVRFFSPNCGV
PHGLLYLNMLQGVVFIYLFGKFYIQAYLRPPRAKQS

>Dgrimshawi2 [XP_001987729.1]
MFGIFDTPHPDPNPLPLTNSPWPIFTILAIYLIFVMKVGRVYM
KNREPYDLRTVLQFYNLGQVAYNGIFFGVTFYYLIIRRICNLGCMESFPLDHEHKNLERY
LHFAYFINKLIDLLDTVFFVLRKSNKQISFLHVYHHVMVSAVCYLIMRFYGTGGHLNIVG
MVNSLVHTVMYFYYFLSAFLPGFKAKIWWKKYITIIQLVQFVVIALYTLFVMLIQKDCHI
PNILLLMQVIQSTLMLYMFGKFYLETYVTYGARVQKVD

>Dmurphy2 [predicted from JAEIFX010001231.1:312062-312987 Drosophila murphyi isolate DKPHETFM01 contig_1236]
MFGIFDTPHPDPNPLPLANSPWPIFTILAIYLIFVMKVGRVYM
KNREPYDLRTVLQIYNLGQVAYNGIFFGVTFYYLIIRRICNLGCMETFPLDHEHKNLERY
LHFAYFINKLIDLLDTVFFVLRKSNKQISFLHVYHHVMVSAVCYLIMRFYGTGGHLNIVG
MVNSLVHTVMYFYYYLSAFLPGFKAKLWWKKYITIIQLVQFVVIASYSLFVMLIQKDCHI
PNILLLMQVVQSTLMLYMFGKFYLKTYVTYGARVQKVD

>Dvirilis4 [XP_002050286.2]
MFGIFNIPPPDPNQLPLTNSPWPLILILTIYLLFVLKFGKIFM
KHREPYDLTKLLRIYNLGQVAYNGIFFGITFYYLICQRICNLNCMETFPFGHEHKNLERY
VHYAYFINKILDLLDTIFFVLRKSYKQISFLHVYHHVMMVIGCYLVMRFYGTGGHFNAVG
MINSLVHTVMYFYYFLSAHYPGVKANIWWKKYITITQLIQFVALFLYTSYVLIFAKNCGF
PSSLLLVQIVQALIMMYMFGNFYVKTYGLTSEQQVRHKQG

>Dnovamexicana3 [XP_030573105.1]
MFGIFNIPPPDPNQLPLTNSPWPLILILTSYLLFVLKFGKIFM
KHREPYNLTKLLRIYNLSQVAYNGIFFGITFYYLICRRICNLSCMETFPFGHEHKNLERY
VHFAYFINKILDLLDTIFFVLRKSYKQISFLHVYHHMMMVIGCYLVMRFYGTGGHFNALG
MINSLVHTVMYFYYFLSAHYPGVKANIWWKKYITITQLIQFVALFLYTTYVLIFAKNCRF
PSSLLLIQIVQAVIMMYMFGNFYVKTYGLTSEHQVRHKQG

>Dhydei4 [XP_023177982.1]
MLSIFNIPSPDPHPLPLTDSPWPIFLILTSYFIFVLKVGKIYM
RNREPYDLTKVLRVYNLGQVAYNLIVFAVTFYFLIIEGICNLHCMETFPFGHQHKNVERY
LHYAYYINKIIDLLDTIFFVLRKSYKQITFLHLYHHGIMFLGCYLVMRFHGTGGHFNVLG
LLNTFVHAIMYFYYFLSAYYPGVKSNIWWKKYITIVQLVQFVLLFSYSAYVLIFAENCNF
PKGLIMLLGFQAMLMMYMFGNFYVKTYTKIPKKKHLRPKQG

>Dnavojoa4 [XP_017958428.1]
MLNIFNIPSPDPNPLPLTNSPWPIFLIVTSYLLFVLKVGKIYM
RNREPYDLTNVLRVYNLGQVAYNTIVFSTTFYYLIIEGICDLHCMETFPLGHRHKNIERY
IHYAYYINKIIDLLDTIFFVLRKSYKQISFLHVYHHLIMVVGCYLVMRFYGTGGHFNCLG
LFNTFVHAFMYFYYFLSAHYPGVKANIWWKKYITITQLVQFIIIFIYSVYVLIFAQNCSF
PKGLTMLLGFQSLLMMYMFGKFYIKTYTNDQKKPKQK

>Dmojavensis4 [XP_002005184.2]
MLNIFNIPSPDPNPLPLTNSPWPIFLIVTSYLIFVLKVGKIYM
RNREPYDLTNVLRVYNLGQVAYNTIVFSTTFYFLIIEGICDLHCMETFPFGHRHKNIERY
IHYAYYINKITDLLDTIFFVLRKSYKQISFLHVYHHLIMVIGCYLVMRFYGTGGHFNCLG
LFNTFVHAFMYFYYFLSAYYPGVKANIWWKKYITIAQLIQFMMIFLYSTYVLIYAENCSF
PKGLIVLLGFQSLLMMYMFGKFYIKTYIKDKKSSKQM

>Dbirchii_1 [predicted from JAJJHN010000644.1:997070-997977 Drosophila birchii isolate BGISZ2013a scaffold748]
MNSTLLDIFQGFPKDPAYLPLFSTPVPAIIIILIYLLVIFKIGPDFM
KFRKPYDVRRAMLIYNAFQIAMNAAIFSIIFYYLFVKKVYDIWCMEALPLDHPLKYIARL
TTYAYFLNKVLDMCDTLFFVLRKSYKQVTVLHVYHHSLMVLGVPTTYYFYGSGGPYNLMG
CINSFVHVVMYGYYFAAALYPVVKNKLWLKKSITQMQIVQFIIVFCHASLTWGLNTSCSI
PWIIHFAEMVVAVSMMVMFGNFYYQTYVRVKSKSN

>Dserrata1 [XP_020801266.1]
MISTLLEVLRRGPKDPVYLPLLSSPLPAVIIILIYLLVVFKIGPDFM
ECRKPFNVKSAMLKYNIFQITMNAILFALGCYYLVVKNYFDIRCMEISLDDPIKYVDRV
LTYVYFLNKVLDLCDTVFFVLRKSYNQVTVLHVYHHALMVIAVPTTYYLYGSSGSYALMG
YINSLVHVVMYSYYFAAALYPSVRNRLWLKKSITTMQIVQFVICLLHASLVWSLNKSCSI
PGIMHFAEIAVAISMIAMFGNFYYQTYIRVKSKKTN

>Dananassae1 [XP_001961216.2]
MVSAIATMNSTILDVFQGSPADPVRLPLFGVLPATLIVSVYLMVVLRWGPQFM
AGRKPYNLKKAMLAYNLFQVLMNSSLFIMAFYYLFVKQTYDFRCMIIPWDHPDKQVERL
MSYSYYLNKILDLIDTVFFVLRKSNKQITVLHVYHHALMVIATPIVNHLYGPGGQYATMG
TLNLFVHAVMYAYYFAAALYPQMKNKLWLKKYITKLQMVQFMILLVQSILTVWLNPSCTV
PMPIQYIQLAVASSMMVMFGNFYYHTYVKVKSKSE

>Dpseudoobscura1 [XP_001360412.1]
MNSSTILDIFRTLPADPVKLTLFSSPLPALLIVVGYLIFVLKLGRDFM
AQRKPFNVRRVMLVYNLCQILMNAVLFGLGFYFILVRRVYDLRCMEMLPLDHPEKHFERL
VVYAYWLNKVLDLADTVFFVLRKSYKQITVLHVYHHALMVLGGPVIFYLFGAGGQLCMMG
FLNTLVHVVMYAYYYVAAQYPQIKGKLWWKQYITKLQMLQFAILFVQATLVLCLNPGCNF
PLSLQYLQLAVSTSMMIMFGNFYYQTYIRAKSKQH

>Dpersimilis1 [XP_002015907.1]
MNSSTILDIFRTLPADPVKLTLFSSPLPALLIVVGYLIFVLKLGRDFM
VQRKPFNVRRVMLVYNLCQILMNAVLFGLGFYFILVRRVYDLRCMEMLPLDHPEKHFERL
VVYAYWLNKVLDLADTVFFVLRKSYKQITVLHVYHHALMVLGGPVIFYLFGAGGQLCMMG
FLNTLVHVVMYAYYYVAAQYPQIKGKLWWKQYITKLQMLQFAILFVQATLVLCLNPGCNF
PLSLQYLQLAVSTSMMIMFGNFYYQTYIRAKSKQH

>Dmelanogaster1 [AAF57646.3]
MNFTLLDLFRGLPADPVHLPMFGTPLPAIVIVLGYLLLIFKVGPDFM
RSRKPYNMRKAMLIYNFCQVLMNSGIFLMGTYYLFIKKLYDFRCMTMLSSDHPDKDVDRL
LTYFYFINKVIDLIDTIFFVLRKSNKQITVLHVYHHVFMVLGVPLTYYFYGPGGQYNLMG
YLNSFVHVVMYAYYFASAWYPNVKSTFWWKEYITKLQFLQFMILFAQSVLTLWLNPGCRF
PKVLQYVQLGGSVSMMTMFGNFYYQTYVKAKSKEQ

>Dyakuba1 [XP_002091870.1]
MNSTLLDYLRKLPADPVRLPMLGTPLPAIGIVVAYLLLIFKVGPNFM
RTRKPYNIRNAMLIYNFCQVLMNLGIFIMGTYYLFIKKLYHFSCMDMLPWDHPDKSVDRM
FTYVYFINKLIDLIDTIFFVLRKSAKQITVLHVYHHVFMVMGVPLTYYFYGPGGQYNLMG
YLNSFVHVVMYSYYFASAWYPNVKSTMWCKEYITKLQFLQFVILFAQSLLTLWLSPGCGV
PKVLQYVQLGGSVSMMVMFGNFYYQTYVKAKSKQQ

>Dbiarmipes1 [XP_043948465.1]
MNSTILEVFRGGPADPVQLPLFGSPLPAIAITFLYLLLVLKVGPDFM
ECRKPYNVRTAMLIYNLCQVFMNAALFIKGTEYLFVRKAYNFRCMHMLPLDHPEKNADRM
FTYFFFLNKVVDLVDTVFFVLRKSNKQITVLHVYHHGLMTLGVPIVYYFYGPGGQYNTMG
YLNSFVHVVMYSYYFVAAGYPQVKKTFWWKQYITKLQILQFAILFAQAFLTMWLNPGCTF
PRPLQFMQIAVSASMMVMFGNFYYQTYLKAKSKKQ

>Dsuzukii1 [XP_016940878.1]
MNSTLLDMFRGLPADPVHLPLLGSPLPAIGIIFIYFLLIFKVGPDFM
KSRKPYNVRTAMLIYNLFQVLMNSGIFIMGTEYLFVRKPYNFRCMDILPSDHPDKNADRL
FTYFYFLNKVADLMDTVFFVLRKSFKQITVLHVYHHAFMAFGVPMTYYFYGPGGQYNTMG
YLNSFVHVVMYAYYFVAAWYPQVKNKLWWKQYITKLQILQFVVLFAQAVLTMWLNPACTF
PKTLQFVQIAISTSMMVMFGNFYYQTYLKAKSKKQ

>Dhydei2 [XP_023177996.1]
MSFLSYFEVPRADPGTKEFLLFNSPWPVVIISLSYIIFVLKLGPIFM
KNRPPYNVKTLMLVYNIVQVIYNALMFCYGIYYVIINPAYDNKCMHTFPLDHPLKTRERW
ITYIFFLNKMLDLLDTVFFVLRKSFKQITVLHTYHHINMFFFMYWVVRVYGTGGQYAMMG
FLNSFVHTVMYSYYFISALYPELKGSLWWKKYITRLQLLQFVLLFFQAVFVLIFNPTCKF
PIIMQFMQIAQSTIFAVMFGKFYYKTYVKSKEQKTQ

>Dnavojoa2 [XP_030239382.1]
MKFLDKFELPRADPETKEFPILDSAWPSTLICLGYLLFALKLGPIYM
KNRQPYNVKPLMLIYNIVQVIYNGIMFSFGVYRVIINPAYDNKCMETLPLDHPLKPTERL
AAYIFFLNKLLDLVDTVFFVLRKSYKQITVLHLYHHVIMVYGTYWVLRMYGTGGQYAMMG
FFNSFVHTVMYSYYFVSALYPELKGNLWWKKYITRLQLAQFILLFFQPIHVLIFNPTCGF
PLGLHLMQLAAAVSFIIMFSNFYYHAYIKPKPLKTQ

>Dmojavensis2 [XP_032586695.1]
MKFLDKFELPRADPGTKEFPILDSPWPSTLICLGYLLFTLKLGPIYM
RKRQPYNVKAFMLVYNIVQVIYNGIMFSYGVYRVIINPAYDNKCMESFPLDHPLKPTERW
ATYIFFLNKLLDLMDTVFFVLRKSYKQITTLHLYHHVIMVYGPYWVIRMYGTGGQYAMMG
FFNSFVHTVMYSYYFISALYPELKGSLWWKKYITLLQLAQFILLFFQPIHVLIFNPTCGF
PMGLHLMQLAAATSFIIMFSNFYYHAYIKPKTLKTQ

>Dmurphy1 [predicted from JAEIFX010001231.1:310633-311562 Drosophila murphyi isolate DKPHETFM01 contig_1236].
MNSTIFAVFVNSPTDDWMKEMPLLSSPWPVLLITVGYLLFVLKIGRRFM
EHRKPYNLKHVILVYNAIQMIYNAYMFILEGFFINTPYNLYCMETLPADHPIKNKERW
ISYVYFLNKVLDMLDTVFFVLRKSYKQITVLHVYHHLTMVCVPFLVMQMYGAGGQFAVMG
LCNTFVHTVMYYYYFISAMYPGDRNHLWWKKYITRLQIVQFVILCTQSVLMLLFIPGCGF
PILLQYLQLSESAAIMVMFGKFYYKAYIKPQNAKQQ

>Dgrimshawi1 [predicted from NW_025062891.1:c6952245-6951272 Drosophila grimshawi isolate 152872541.00 ].
MNSTIFSVFVNSPTDGWMKEIPLLSSPWPVLLITVGYLLFVLKIGRWFM
EHRKPYNLKNAILVYNAIQMIYNAYMFVHILEGFFINTPYNLYCMETLPADHPIKNKERW
ISYVYFLNKVLDMLDTVFFVLRKSYKQITVLHVYHHITMVCAPFLVMQLYGVGGQFAVMG
LCNTFVHAVMYYYYFISAMYPGDRNHVWWKKYITRLQIVQFVILCTQSILMLLFNRGCGF
PVLLQYLQLFESGAIMVMFGKFYYKAYIKPQNVKQQ

>Dhydei1 [XP_023178041.2]
MHASNSTFSNMFEFRREDPWTAQVYLLTSPWPVICICSAYLLFVYRIGPRFM
QNRKPYNLKNVILIYNICQMIYNATMFLLIFYYIFIVNVYDKSCMETLKLDSPMKSVERW
ISYAFFINKIFDLLDTIFFVLRKSYKQITVLHVYHHAMMVFCMYWVIRMYGVGGQYSTMG
LCNSLVHFTMYFYYFVSGLRPEMKASLWWKKYITITQIIQFMIYLVQSIIVLLYNPSCQF
PLFMQWQQIFQSTVMIVMFSNFYYKAYVKPKKRTE

>Dnavojoa1 [XP_017958917.1]
MHASNSSLFNMFELWRADPWTTEVYLLNSPWPVTCLCTAYLLFIYKIGPEFM
KHRKPYNLRNIILIYNICQMIYNGSIFLMAFYYLLIDGTYDITCMHTLSLDHPKKSIERW
ITYIFFMNKIFDLLDTIFFVLRKSYKQITVLHVYHHAMMVYFMYWVTRLYGAGGQYAVMG
LCNTTVHFLMYFYYFNAGLRPKMKMNLWWKKYITIAQIVQFMIYLVQSIVVLVFNPTCQF
PLFMQWQQIFQSTLMIFLFGNFYYHAYIKPKQKTE

>Dmojavensis1 [XP_002005181.2]
MHASNSSLFNMFELWRADPWTAEVYLLNSPWPVTCLCTAYLLFVYKIGPEFM
KHRKPYNLRNIILIYNICQMIYNGSIFLMVFYYIFFEGTYDISCMHTLSVDHPKKRIERS
ITYIFFLNKIFDLLDTIFFVLRKSYKQITFLHVYHHAMMVYFMYWVIRLYGTGGQYSVMG
ICNTAVHFLMYFYYFNAGLRPKMKMNLWWKRYITIAQIVQFMIYLVQSIVVLVFNPSCHF
PLFMQWLQIFQASSMIVMFGNFYYHAYIKPKQKTE

>Dvirilis2 [XP_002050284.2]
MDSNVFEIFFRAPADPVLAKNMPIIASHWPVTLILVGYLLFVLKIGRIFM
AKRKPYNLKNIIVVYNICQVIYNSVLFILVIYLIFVNLAYDLQCMESLPHKHPSKELERW
LTYSYFLNKVIDLLDTVFFVLRKSYKQITILHVYHHVLMVFGIYWVMRLYGVGGQYMMMG
LFNTFVHAVMYFYYFISAMYPKLKSSLWWKKYITGIQILQFILLFLQATLVLLSNPSCQF
PMFLQYLQLSQALIMIVMFGNFYYHAYVKPKQQKQQKAP

>Dnovamexicana1 [predicted from NW_020824765.1:4988654-4989581 Drosophila novamexicana strain 150101031.04,08,12].
MNSTVFVIFDIPPADPWTKHIPLLNSAWPVTLIVLAYLLFVLKYGKIFM
ENRKPYNLKNVILAYNICQVIYNAAIFIMAVYYLFIDPTYDLYCIDTLSLDHPRKNIERW
LTYAYFLNKVLDLMDTLFFVLRKSYKQITPLHVYHHMMIVYTIYWTVRFYGVGGQYNTMG
LCNSFVHTVMYFYYFISAMRPGLKSSLWWKKYITRIQIGQFIILFMQAALVLLFNPSCQF
PIFMQHQQLFQATVMIVMFSQFYYNTYLSPRHQKQQ

>Dvirilis1 [XP_032291709.1]
MNSTVFGIFEIPPADPWIEHIPLLNSPWPITLIVLAYLLFVFKYGKIFM
EHRKPYNLRNVMLTYNIFQVIYNAAIFIMCAYYLFIDPTYDLCCIDTLPLDHPRKNIERW
LTYAYFLNKVLDLMDTVFFVLRKSYKQITMLHVYHHMMMVYTFYWTVRFYGVGGQYNTMA
LCNSFVHTVMYFYYFISAMGPGLKSSLWWKKYITRIQIVQFIIFFMQAALVLLFNPSCQF
PIFMQYQQLFQATVMIVMFSQFYYNTYLSPRHQKQQ

>Dvirilis3 [XP_002050285.2]
MDIFKVFVRPPADPVMARDMPLISSPLPVTIILLCYLLFVLKFGKMFM
EHRRPYNLKNIMLVYNFCQMIYNAILFYYGIYLIILKPVYDIRCIVILRDDHPMKGTERM
VAYIYFLNKSLDLLDTIFFVLRKSYKQITFLHVYHHVMMAYSSYWVIHFYGCAGQFTVMG
TLNTFVHTVMYFYYFISAMYPELKGSLWWKKYITKIQILQFVILIIQSLAVLIFNPSCTF
PIILQYLQLFQATVMIIMFVRFYIQSYVKPKQKNHIK

>Dnovamexicana2 [XP_030573117.1]
MGIFEVFVRPPTDPVMARDMPILSSPLPVTFILLCYLLFVLKLGKMFM
EHRTPYNLKNIILVYNFCQMIYNAILFYYGIYLIILKPVYDIRCIIVLRDDHPMKGTERM
VAYTYFLNKILDLLDTIFFVLRKSYKQITFLHVYHHVMMVYTTYWVIHFYGCAGQFTVMG
TLNTFVHTVMYFYYFTSAMYPELKGSLWWKKYITKIQILQFVILIIQSLAVLLLNPSCTF
PIILQYLQLFQATVMIIMFVRFYIQSYVKPKQKII

>Dhydei3 [XP_023177970.1]
MGIDLIEVWNRPPPDPVLVSSMTLVNSPWTVTFILVGYLVFVLKLGKSFM
EHRNPYNLKNVMLVYNVGQVIFNFVLFVYGLDMILLNPVYNLHCMERLPLDHPSKSTERT
LVYLYLLNKILDLMDTVFFVLRKSYKQITFLHVYHHVMMVYSTFWVFRLYGGSGQFHVMG
TLNTFVHSVMYSYYFISALNTNLKDNLWWKKYITIIQLIQFAIVLVQSLIVLIFNPSCQF
PIFMQYMQLFQAIVMLVLFSKFYFNSYIRPKSKKNL

>Dnavojoa3 [XP_017958930.1]
MGVDIIELFSRPAKDPVMASSFPLMNSGWTVTLILVLYLAFVLKLGKVFM
QNRNPYNIKNVMLVYNVLQVIYNVVLFLYGLDMIIINPVYNIRCIEVLPLDHPIKATERT
LAYLYLLNKIIDLLDTVFFVLRKSYKQITFLHVYHHVLMVFSTYWILRIYGGSGQFHVMG
TLNTFVHSVMYAYYFMSALSPGLKDSLWWKKYITEIQLIQFFILLAQSLIVLIFNRSCKF
PIFLQYVQLTQATVMIILFGKFYINSYIKPKSKKSQ

>Dmojavensis3 [XP_002005183.2]
MGVDIIELFSRPAKDPVMASSFPLMNSGWTVTVILVVYLAFVLKLGKIFM
QNRNPYNIKNVMLVYNVLQVIYNVILFLYGLDMILIHPIYNIRCIEVLPLDHPFKPTERI
LTYLYVVNKIIDLLDTVFFVLRKSYKQITFLHVYHHVLMVSSTYWILRIYGGSGQFHVMG
TLNTFVHSVMYSYYFISALSPGLKSSLWWKRYITEIQLIQFVIILAQSLIVLIFNPSCQF
PIFLQYVILTQSSVMIILFGKFYINTYIKPKSKKTQ

>D.melanogaster_CG31523 [NP_730846.1]
MAIILQEAQKWYRDLMDNKSDPRVNDFFLLSSPLPTLCMCIFYAYFSKSLGPRLMAKRKPMELRSVLVVY
NAIQTIFSAWIFYEYLMSGWWGHYSLKCQPVDYSTTGLAMRMVNICWWYYISKFTEFFDTLFFILRKKNE
HVSTLHVIHHGCMPFSVWMGLKFAPGGHSTFFALLNSFVHIVMYFYYMIAAMGPKYQKYIWWKKYLTTFQ
MVQFVAIFTHQFQLLFRECDYPKGFMVWIGLHGVMFLFLFSDFYKAKYLNAARRRRQAVKANGYANGSAS
NGHSKHLGEGDALIANGCNTGACMPVMEDEYVKSKGQSNGAYKEGFFKEGVLSNNDAIFNPDSSSSSLHQ
RKVK

>D.melanogaster_ELOVL [NP_649754.1]
MDYLTMFYDGWRDLMDNKSDPRTRDYPLMSSPFPTIAISLTYAYIVKVLGPKLMENRKPFELRKVLIVYN
AAQVIFSAWLFYESCIGGWLNGYNLRCEPVNYSYSPKAIRTAEGCWWYYFSKFTEFFDTFFFVMRKRYDQ
VSTLHVIHHGIMPVSVWWGVKFTPGGHSTFFGFLNTFVHIFMYAYYMLAAMGPKVQKYLWWKKYLTVMQM
IQFVLVMVHSFQLFFKNDCNYPIGFAYFIGAHAVMFYFLFSNFYKRAYVKRDGKDKASVKANGHANGHVK
ALKDGDVAPTSNGQANGFHNTFSKFTTDMCNPALNSSTRQRVLVNAGNK

>D.melanogaster_CG8534 [NP_649955.1]
MADLLNGTLIISEDPVRLPLIGSPWPSLTIVSLYLLFVLKLGRKFMENRKPYDLRRVIRAYNIMQIVYNG
VILIAGLHFLFVLKAYDLRCITKLPLDHELKSRERWLTYSYFFNKFMDLLETVFFVLRKKDRQISFLHVF
HHLVMSFGGYLHITFNGYGGTLFPLCLLNVAVHVIMYAYYYLSSVSKDVQTSRWKKYITIVQLVQFILVL
ANFSYTLMQPDCNASRTVIYTGMFISTTFILMFANFYIHNYILNGSKQKSALKSD

>D.melanogaster_eloF [NP_649956.1]
MFAPIDPVKIPVVSNPWITMGTLIGYLLFVLKLGPKIMEHRKPFHLNGVIRIYNIFQILYNGLILVLGVH
FLFVLKAYQISCIVSLPMDHKYKDRERLICTLYLVNKFVDLVETIFFVLRKKDRQISFLHVFHHFAMAFF
GYLYYCFHGYGGVAFPQCLLNTAVHVIMYAYYYLSSISKEVQRSLWWKKYITIAQLVQFAIILLHCTITL
AQPNCAVNRPLTYGCGSLSAFFAVIFSQFYYHNYIKPGKKSAKQNKN

>D.melanogaster_CG16904 [NP_649957.1]
MFEVFDKPFADPVQLPLAGSIRTSVIIITVYLLFVLKLGRKLMDKHEALQLRGVLKFYNIGQVLFNSVIF
VWGIHLLFVQKPYNLSCMQVLPQDHELKSTERTLSYMYHLNKVLDLMDTIFFVLRKKQRQITFLHVFHHV
FMVFTSHMLIRFYGFGGHVFLICMFNVLVHIVMYGYYYASSQSQNVQESLWWKKYLTLGQLVQFLLMFLH
CMYTYFQPNCSASRGVIYVISSASAFMFLMFTKFYIKTYIRPKEVKSKGKVN

>D.melanogaster_CG9458 [NP_731419.1]
MLGDLVDFLGKSPPDPVRLPLLASHKPVLMVLATYLFFVKIAGPKIMRNRKPFDLRGLIKAYNIMQIVYN
VIMCFFAVHFMLGPGDYNFKCIKNLPPDHEYKTWERWLTYSYFFNKLLDLLETVFFVLRKKDRQISFLHV
FHHMYMLYFSFMYLYYYGYGGHGFFMCFFNVVVHIMMYSYYYQSSLNRDSKGDLWWKKYITIVQLIQFGI
VLGHSIYTLKQPDCPSARFSATCAGSISVVFIILFSNFYFHAYIRPKKRKQKNI

>D.melanogaster_CG5326 [NP_651060.1]
MSVRLNETTTIVDRMVNFFVEHEDLRTKQWFLSNAPGPLFMILGAYLYFCLYAGPRYMRDRKPFELKNTL
LVYNAVQVLLSWVLFYEGYKGGWGGHYNFKCQPVTYESDPISMRMARAVWLYYIAKITELLDTVFFVLRK
KQRQISFLHLYHHTLMPVCAFIGVKYFAGGHGTLLGFINSFIHIIMYAYYLLSAMGPKVQKYLWWKKYIT
ILQIVQFLIIFVHTLQIQFQPNCNFPKSIAALLTFNAGLFTYMFSAFYVANYKKEAAAQAKLAAKKE

>D.melanogaster_sit [NP_651063.1]
MAAVNATQVDYWNFLFTDLADPRTNDWFLIKSPLPLLGILAFYLFFVLSWGPKFMKDRKPFKLERTLLVY
NFFQVALSVWMVYEGVVIWQYYSWRCQPVDWSRTPKAYREARVVYVYYLAKITELLDTIFFVLRKNDRQV
TFLHVYHHTVMPMISWGTSKYYPGGHGTFIGWINSFVHIIMYSYYFLSAFGPQMQKYLWWKKYITNLQMI
QFCCAFIHQTQLLYTDCGYPRWSVCFTLPNAVFFYFLFNDFYQKSYKKKQAAAKEKALSADNNNDGCAKD
LNKAIQLQQEKQKAL

>D.melanogaster_CG6660 [NP_651104.1]
MVAYLYCLVRDLYAEHGDPRVAHLPLLGNLWIVLAIVALYVAFVLHYGPRWMANRAPFELKRVMQVYNVV
QVLANATIFVIGLSNTYLQPGYSWTCQPVDHTDRSPAMMKTLYASYAYYMLKYLDLLDTVFIVLRKKNSQ
VSFLHVYHHGGMVFGVSIFMTFLGGSHCSMLGIINLLVHTVMYAYYYAASLGAVKNLLWWKQRITQLQLM
QFGYLTFHFLLVIVRNPCQFPVFIAFIGFIQNIFMFSMFFDFYCKTYIRKQRKSAEHKLKAS

>D.melanogaster_bond [NP_651062.3]
MTNYIKIVEERISGLSKGVDETVDSWFLMSSPMPVVAVVLVYLAFVLKIGPEYMKNRKPMDLKRIMVFYN
AFQVLYSIWMCRTSIQESNVMASIFSKKCEINRTREQNLTLYSGAWFYFFSKIIDLLDTTFFVLRKKDNQ
VSFLHVYHHTITVLFSWGYLKYAPGEQGVIIGILNSGVHIIMYFYYMVAAMGPQYQKYLWWKKYMTSIQL
IQFVLILGYMLTVGAKGCNMPKTLTFFFVGNTVIFLYLFGNFYRKTYKKAKSVDGGSRTTGSSLAQSALR
AAGGMGCMPQTMNAGKHLLQNGQVGKAYIDLNNNSVKPMKLE

>D.melanogaster_CG33110 [NP_788716.1]
MSMNYHNYNSSSRFEMVVEIANIALDEFKTHHITRNYTGLVQRYYQLVEEDYGDPRAKRFPLMEHPMFTF
GMVAVYLSWVLVIGPLFMRDRKPFQLRRTLVVYNAFQVALSGYMFYEHLMAGWLNYYNLKCQPVDYSDSP
SSKRMLNLCYLYYLSKLTEFADTMFFVLRKKSSQITWLHVYHHSVTPLETWVLVKFLAGGNATFPNLLNN
FVHVCMYFYYMMAAMGPEYAKFLWWKKYMTELQIAQFVLCIFHTLRALFSNQCQFSKFISALLLLNASIF
FCLFMNFYMQSYRKTKAAQQLQQQQQQQKQQQQLDATPCKADSNNNTAMLAQKLKAN

>D.melanogaster_CG31522 [NP_001246906.1]
MALIMKYIDSISRYMDSHSDSRTKGWPMMSSPFPTLAVCLTYVYLVKVLGPRLMENRKPLNLQNTLVMYN
AIQVVFSAWLFYEIGISGWLTGHYSFRCQPVDYSNNPRTLRMVHACWWYYFSKFTEFMDTIFFVLRKKSS
QVTTLHVIHHGCMPMSVWFGVKFTPGGHSTFFGLLNTFVHIVMYTYYMFSAMGPQYQKYLWWKKYLTTLQ
MVQFILIMVHAFQLLFIDCNYPKAFVWWIGMHAVMFFFLFNEFYKAAYRSRMMKKNGALANGHAKPNGYC
KSINAHDDLAMPQTTEATATATPASKANGSSTPPSNGHANGVENVYKQVANGSAHKGSNGGLSNGYATKL
LDDASQELKQRKTPK

>D.melanogaster_CG17821 [NP_725820.2]
MNFTLLDLFRGLPADPVHLPMFGTPLPAIVIVLGYLLLIFKVGPDFMRSRKPYNMRKAMLIYNFCQVLMN
SGIFLMGTYYLFIKKLYDFRCMTMLSSDHPDKDVDRLLTYFYFINKVIDLIDTIFFVLRKSNKQITVLHV
YHHVFMVLGVPLTYYFYGPGGQYNLMGYLNSFVHVVMYAYYFASAWYPNVKSTFWWKEYITKLQFLQFMI
LFAQSVLTLWLNPGCRFPKVLQYVQLGGSVSMMTMFGNFYYQTYVKAKSKEQ

>D.melanogaster_mElo [NP_611365.2]
MLRYLRIPQADPNPIPLAGSPWPITLILIAYLLFVLKLGKIFMRNRKPYDLKTVLKVYNLFQVLYNGLYF
GMVFYYLFIVGICNLHCIESFPEGHERKQLERVLHAAYLLNKVLDLMDTVFFVLRKSYKQITFLHIYHHV
FMSFGSYALTRYYGTGGHVNAVGLLNSLVHTVMYFYYFLSSEYPGVRANIWWKKYITLTQLCQFFMLLSY
AIYVRFFSPNCGVPRGLLYLNMVQGVVFIYLFGKFYIDNYLRPPKAKINAKQS

>D.melanogaster_baldspot [NP_648909.1]
MINMDISVTPNYSYIFDFENDFIHQRTRKWMLENWTWVFYYCGIYMLVIFGGQHFMQNRPRFQLRGPLII
WNTLLAMFSIMGAARTAPELIHVLRHYGLFHSVCVPSYIEQDRVCGFWTWLFVLSKLPELGDTIFIVLRK
QPLIFLHWYHHITVLIYSWFSYTEYTSSARWFIVMNYCVHSVMYSYYALKAARFNPPRFISMIITSLQLA
QMIIGCAINVWANGFLKTHGTSSCHISQRNINLSIAMYSSYFVLFARFFYKAYLAPGGHKSRRMAASLAA
QNVVKQSSSPQQASESSKFIGAGEDQAAYLRKAKAQ

>D.melanogaster_CG9459 [NP_649958.2]
MFAHMLDFLNRSPPDPVRLPLTSSHWPVLTILGIYLVFIKIVGPWFMQNQKPYNLDRAIKIYNIVQIAYN
VILLIFSVHFMLGPGNYNFSCISNLPLDHEYKNWERWLSYSYFFNKLMDLLETVFFIFRKKYRQISFLHV
FHHVYMVYIGFLYMYYYGYGGHGFFLITFNVVVHTMMYTYYYQSSLNRNSGGDLWWKKYITVVQLVQFVI
IFSHSVYILRQTDCQTSRLSATWGSLISVVFIILFSNFYVRTYILPKKTKSAVGR

>D.melanogaster_68alpha [NP_729666.2]
MASLGISFHPFPDQPDERTRNWPLVDSFWTVPVLLSIYLLMVRYAPKWTTRHKPLQLRAPLFCHSLAMVF
LNGYICLELYAATRDLDYNFGCQPCRVSFDPHEMRLTKAFWWFYISKILEFADTAFFILRQKWSQLSFLH
VYHHSTMFVFCWILIKWMPTGSTYVPAMINSFVHIIMYGYYALSVLGPRVQRFLWWKRYLTGLQLVQFTI
IFFWASQMLVRGCEYGTWITLSMAIYSLPFLFMFGKFYMQKYTVSAVGKKPI

>D.melanogaster_CG31141 [NP_732912.2]
MLEIFRTPYADSKQLPLATGPGPIIIILIGYLLVVFKAGRKFMEHREPYNLRKVLKYYNMFQIFYNIMML
LPGYYFMLVFQPYNFRCMTVLQQDHPLKNWERCISYAYYINKIVDLLDTVFCVLRKKYSQITFLHVFHHV
LMPSAGYLIIRFYGYGGQLFFLCSFNVFVHIFMYAYYYSAIKGNTVRWKRYLTLMQMLQFLLMFGHCALT
AMQRQCTASQGTLFLVSCSATIMFIMFANFYFQCYLRPKHKEN

>D.melanogaster_68beta [NP_001097580.1]
MTSSMGNDTKTESYSYPFADLADERTQDWPLVKSPWNIIALLALYLLMVRYAPKWTARCKPLQLRVPLFC
HSLAMIFLNGYICLEFLTASLSLGYNFACQECRVSHDPHEIRIAAAMWWFYISKILEFVDTAFFILRHKW
NQLSFLHVYHHSTMFLFCWTYVKWLPTGSTFFPSMINSFVHVIMYSYYALSVLGPRVQRFLWWKRYLTGL
QLVQFTIIFFWASQLVFRGCEYGKWLTPIGAAYMVPFLFMFGRFYAQKYCVSAVVKKAK

>A.mellifera_LOC409638 [XP_006559471.1]
MSILMQYVDRFHEILDKHADQRTTNWFMMSSPFPTLFICLSYVYGVKVLGPKLMENRKPFQLKNVLIVYN
LFQMVFSAWLFYEIGMSGWLTGDYSLRCQPVDYSDRPQVLRVAQMVHACWWYYFSKFTEFMDTIFFVLRK
KNDHVSILHVIHHGCMPMSVWFGVKFTPGGHSTFFGLLNTFVHIVMYTYYLLAAMGPKLQPYLWWKKYLT
VFQMIQFVAVMIHAFQLLFIDCNYPKAFVWWIGLHATMFFFLFNEFYQQSYQQKKKRKQQTITNGMKKDH
QQNHQTNGMTNGSTGNSSGRRDAADYYVKGDSLAASELNLRKSYTTTE
>A.mellifera_LOC413789 [XP_397228.2]
MTAIVTDLVHGYRDLMDNKSDPRVNHWMMMSSPLPTMVICLCYAYFSKVLGPRIMENKKPYKLRGILISY
NLIQTLFSTWIFYEYLMSGWAKGYSFRCQPVDYSNNAMALRMANTCWWYYISKFTEFFDTLFFILRKKNQ
HVSTLHVIHHGIMPFSVWMGLKFAPGGHSTFFALLNTFVHIIMYFYYMVAAMGPEYQKYIWWKKYLTTMQ
MVQFVLIMCHQFQLLFIDCDYPRSFMIWIGLHGVLFLGLFSDFYKAKYVDRREKSAKKYSVQNGSTGLCM
PVLEDSAPRQNGVSSYTTIYNKEYNKEYNSCYSNGTNNGYVANNNTEKKLA
>T.castaneum_LOC662879 [XP_974047.1]
MTTSVQKFLDVLTDSPQISDVRMNRFLMKSPLQLITTLGLYLATVLLIGPRLMRNRKPFSLKGTIVAYNV
IQICWNLYLFLGFVGLSNNLSIVCTPYEKSNRQEVLQMIELHYRYILLKHFDLIETMFFVLRKKERQVSF
LHVYHHVGILLAAWVSGKYFPGGQATFVGLYNTFVHLVMYCYYLLSSYKSSETLWWKKYVTLLQIVQHCL
VFLCVFPSVVNPNCSYPKFWMGLFSINVLFIIYLFGKFYKNTYLDKKRQ
>T.castaneum_LOC660197 [XP_971544.1]
MAHLVTSVIDKYEDILENKSDPRVKGWAMMSSPMPTLCICLFYAYFSTVLGPRIMENRKPFNLRKTLIFY
NLFQTLFSAWIFYEYLMSGWWGSYSFRCQPVDYSNSPMALRMARTCWWYYFSKFTEFFDTLFFILRKKNS
HVSTLHVIHHGCMPFSVWMGMKFAPGGHSTFFALLNTFVHIIMYFYYMVAAMGPQYQKYIWWKKYLTTFQ
MVQFVAIFTHQFQLLFTECNYPKSFMIWIALHGVMFLFLFSDFYKVRYTNNKAVKSNSGACMPVLEDEKQ
QNGTVTKSDSNGTLNNTYIKSEYSDSYKACYSNGSTNGFVSQTVIERNSKKIN
>T.castaneum_LOC660257 [XP_015839289.1]
MTQLIRNVIDGYHDLMDNKSDPRVNDWFLMSSPFPTLLICLSYAYGVKVVGPKLMENRKPFNLKYTLIFY
NLFQVIFSTYLFYESAVAGWMNHYSFKCQPVDYSRSPLAMRMARGCWWYYFSKFTEFLDTIFFVLRKKND
HISTLHVIHHGIMPMSVWFGVKFTPGGHSTFFGFLNTFVHIIMYSYYLIAALGPQYQKYLWWKKYLTTIQ
MIQFVLVMVHAFQLLFIDCNYPKAFVWWIGLHAVMFYFLFSNFYKQTYVKKDKKKVKSDDHQDEEVKTKR
SNIGICFTTQTALYEKTDDVKEMTKGYTSDGNRLRNRVFIDNPRA
>T.castaneum_LOC657137 [XP_008199652.2]
MIDSQTFDSNYTLSLKNYEDPRTSNWFLMSSPGPTVAVCLSYVFLVKFVGPKVMEKKNPFSLRKILMAYN
FFQVIFSAWLFYEFCASGWLTGEYSFRCQPIDISANPRTMRMVNVTWWYFFSKFTELVETIFFIMRKKFN
QVNALHVFHHGIMPVSAWVATKYYPNGHGTFPGLLNTFVHVIMYSYYFLSAFGPEVQKYLWWKKYLTRLQ
MIQFVIIMFHALQLLVVDCNFPRIFIWYMGLLALSFYTLFKNFYDKEYKAKQNNKCK

>T.castaneum_LOC657220 [XP_015838833.1]
MAFLLDLMRNVNSYLNKYQDPRTADWPLMSSPFYTLGICLSYVVVVKVLGPKLMENRKPFQFKKLLVFYN
FLQVVFSIWLFYEIGMGGWFTGEYSIRCQPVDYSNKPSTIRMVHASWWYYFSKFTEFLDTIFFVLRKKYD
QVSTLHVIHHGVMPMSVWFGVKFTPGGHSTFFGFLNTFVHIIMYFYYMLSALGPEVQKYLWWKKYLTTLQ
MVQFVAIMVHAFQLLFTDCNYPRAFVWWIGMHAVMFFFLFKEFYIQTYNKRTAAAAAAAAAAAAKNGVVQ
NGTGAHQNGVKSNKVSQYYVNGTADLHQRIKSQ

>T.castaneum_LOC655397 [XP_008199676.1]
MQLKGAVDLFAKFTDEIMDRLIMTSLMHMVVENYNELMESKRDPVVDSWLFMSSPVPVVTILLVYLYFVL
KLGPKLMEKREAFDLKGVLIGYNLYQVLFSTWLCCQAMTVKSALPHLLNHTCRNPSTNKEFQFALANGAW
WYFFSKIVELLDTVFFVLRKKQSQVTFLHVYHHSCTMFFSWGYLKFLPGEQGVVIGLLNSFVHVVMYTYY
LIAALGPRFQKYLWWKKYMTWMQLTQFCIMLAYLISIIAMDCKLPKALTFFFVANVVVFLYLFSNFYRKA
YIKPKSSLTGDVKTIKSQ

>A.mellifera_LOC724867 [XP_001120770.1]
MASAAAELVVERELESRIEMADTNRTFVGAQGLVKMALDQYTEILTTASDPRVSDWPLMDSPIPTFLIVL
LYLYGVTILGPRVMANRKPFKLRGTLVAYNAFQVIFSLGMLYEHLMSGWLLDYSYKCQPVDYSHNPSALR
MANLCWWYFISKFTEFADTIFFVLRKKESQVTFLHLYHHSLTPLETWICVKFIPGGHGTLGNLINNAVHV
IMYLYYMVSAMGPEYQKYLWWKKHLTTVQLVQFFLVFVHSAQALIFDCGYPKLVAALLLLHSTIFFILFS
DFYRRAYNNDRTMKELKND

>A.mellifera_LOC552205 [XP_006557849.1]
MSNLIHQMVNNCNEILDTNNKNKEIIIDTWPMMYSPGPILCIVGCYLAFVLKVGPKMMEKRSPFQLNFLL
LAYNVIQVIFNIWLSLKALEPSVVSILLLPKCQNPTSLNLNTKNTISSAAWWYFIAKIMDLLDTVFFTLR
KKQNQVTFLHVYHHTITSICSWLYVKFLPGQQGAVIIFLNSLVHVIMYTYYLISALGPKYKKYLWWKKYM
TWIQLVQFFILLAYELTILVLGCKVPKALSCFVLTNLVIFIYLFSDFYRKAYAKQKV


>T.castaneum_LOC654965 [XP_015839867.1]
MVNLINSTQTTLTKIYDYYEWTLSLSDSRTKGWPLVDSPGPTLLYTLIYLFIVWIGPKLMKNRKPFRLTW
LLIPYNLTMAVLNAYIAIQLLTASTRLRYSYICEPCRQRYHPDELQIANAVWWYYFSKLLEFCDTFFFIL
RKKDRQLTFLHVYHHSTMFSLWWIGIKWVPSGSTFLPAMVNSAIHVLMYAYYGLAALGPHIARYLWWKKY
LTILQMIQFTCALILGINGIRTGCDFPLWMHYTLIIYMLSFIVLFGNFYVKAYMEKGSQVFFGMDMGCGQ
GNTYQRITNHHQNGKKID


>T.castaneum_LOC664297 [XP_008191023.1]
MFQYADPRIENYFLMKSPLPVTLIMAFYTSFVFKIGPALMKNRQPMKLDRIIMVYNWVQIILNGVIFLMA
LRELPKLSIFCSPIDKSNHPDALAVLNLQYAYTMLKIFDLLDTVFFVLRKKHSQVTFLHVYHHTMMAVFS
WITCKFFIGGQVFFLGLPNLFVHVVMYFYYFLTSWDPTYRNSVLKKYITQLQIVQHCFIFTAFALPLFNT
SCSYPKPLLCVFLTQAAIMIYLFTNFYIKAYLRPKKLKYVQTLLFIKMTSVLEHLVSGYSKLVQWSDTRS
RYFPFMGSPLPIITVLSVYFWYIFDYGPKVMKNAPAKDITNVMKTYNLLQIFFNFIGITWGVILWNDTKL
LCTPITENILVFPHYMYFLLKAVDLIDTVFFVLRKRFDQITFLHVYHHVIMLVGSWVTCNYFPGGQLYFL
GFINSFVHAVMYLYYYLSLVDPSYKKSIWWKKHLTQLQIAQHCTVFVTFLIPLLNPECSYPKWILMSYLP
ACALMIYLFTDFYVNAYVKKKPPKAVQ

>T.castaneum_LOC662823 [XP_008194843.1]
MIDYCINVLSGVSPYEEVQKKGYINYPLSDPRVKNYTLMQTPLQPIVISTLYMLFILKIGPTLMKHREPL
NLKYVMIAYNIVQIVANLVVFVMFAKIVPNLNFLCSPADNSTPAMLAAHHCYTLLKFLDLLDTVFFVLRK
RWRQVSYLHVHHHVGMLASAWISGKYFPGGHALYLGFYNTFVHTIMYGYYLMTVCCPEYGKSVWWKKHLT
QVQIVQHYVVFFTFFVQLVNQDCSYPKFWTAVFLSTNVLMIFLFTKFYRDNYGKATSDKVK

>T.castaneum_LOC656977 [XP_968563.2]
MANGTVDKTFKGVYHFLFTELGDPRTNDWFLVTHPVIFPIVGFYLYFVTKLGPRLMKDRPPFDFKLILIL
YNAFQVVLSIWLFWEALEGAYWDKYSWKCEPVDFSWSPHALRVARGVYIFYLAKISELLDTVFFVLRKKN
NQVSFLHLYHHAVMPMISWGVVKYMPGGHAIFIGFINSFVHIIMYTYYLLAAMGPQFQKYLWWKKHITNL
QMIQFCVAFLHSSQLLFYDCGYPRWSVFFTLPNAVFFYYLFDNFYKQAYKYGRRMEKNEKSNGIQNGYHI
KTH
>T.castaneum_LOC103313722 [XP_008195976.1]
MAGLAEKYDYVMNDLSDPRVKNWIGFSSPAMVLSIIALYLSSIYIFLPAYMKNRKPYDLKNVIYYYNIFQ
IVSCLVLIYGVATSGWTTTYSWGCQPVDYSNNPQAINMLHWCYFTFVLKGIELIETVLFILRKKFNQVSK
LHVYHHASTFFLTWIGTKYVGGGMSTFPIMINSVIHVFMYTYYLLASLGPEWQKKMAKWKPRLTIFQMVQ
FCVIIAHSLQSLHPECVVPKQLLLIYVPNVLLVFYMFWQFYQESYTPKQKNK

>A.mellifera_LOC724552 [ XP_001120442.2 ]
MSVIMELYKDIMENKGHPITKDWFLVSGPGPVIMIIVSYLYFSLSAGPRYMKDKKPYELRTLMIVYNFIQ
VLFSIYLFYEGLMAGWLHDYNYYCQPVDYTDNPLSRRMANAVHFYFTCKLIELLDTVFFVLRKKNRQISS
LHVYHHALMPICGWIGCRFLPNGHGTLLGVINAFIHIIMYAYYMLASIGPHMNKYLWWKKYLTSLQLIQF
CIIFVHTFQVYFNGCNYPLFLTFLLNFNSLVFIYLFGSFYIENYIKNEKRKKNKTEKITKTANKME

>A.mellifera_LOC551938 [XP_006557843.1]
MNISSIPHVDRMSNIYNNSMVRFYHHVIHDLADPRTKDWFLIPSPVPGITILIGYLYFILSWGPKHMENR
KPYQLKNILICYNFLQILLSFWLFYEGLDAAWLRKYSWKCQSVDFSNSPEALRVARGVYIYFLAKLSELL
DTVFFVLRKKENQITFLHLYHHTVMPMISWGTTKYYPGGHGTFIGVINSFVHIIMYTYYFLAALLPQYQK
YLWWKKYITTLQMGQFCLAFLHSCQLLFYDCDYPKWSLILILPNVLFFYFLFSDFYNNTYKSNEKHSKVL
QDKETEIAKTVSNESMQNERKKVD

>A.mellifera_LOC411692 [ XP_006562485.1]
MMAMASLINSTTTLINDAYNYYLWTLSLADERTRGWLLVDSPKPTLIYTMLYLLIVWAGPKIMRNRKAFK
LTWALVPYNLAMACLNAYIAIQLFVASTRLRYSYVCQPIRHVTRPDELQIAHAVWWYYFSKLLEFCDTFF
FILRKKDNQLSFLHVYHHSTMFSLWWIGIKWVPSGSTFLPAMVNSFIHVLMYSYYGLAALGPSVAKYLWW
KKYLTILQLIQFTTALILGINGIRSGCDFPLWMQYALVIYMISFIVLFGNFYAKAYIAKGKQAYAERQLE
KMKVDTQSKKEITDGTVCNGNISNGHANGYANGVCKKIQ

>A.mellifera_LOC725031 [XP_003251850.1]
MNKLSYMEVVTVPNYSYVFNFEENFIHTETKVWMTKNWTNCFYYCGIYMILIFGGKHYMSTRPRFELRGV
LALWNTLLASFSIIGLTRTLPELVHVLKHYGFYHSVCIPSFIEQDVVSGFWTWMFVLSKLPELGDTIFIV
LRKQELIFLHWYHHITVLLYSWFSYSEYTASARWFVVMNFFIHSIMYSYYALKAMQYRPPKICAMLITVL
QITQMFIGCIINISAHQYLENQIECHISRLNVKLSLLMYFSYFILFCRFFQRSYINKGGKFQKKGFTNGT
VEYDKLKAN

>A.mellifera_LOC725842 [ XP_026298534.1]
MKNLSYTEVVTTPNYLYVFNFEKNFVYMEXXXXXXXXXXXXXXXXXLFSIIGLSRTLPEMIHILTYHGFY
HSVCIPSFIEQDVVSGFWAWMFALSKLLEFGDTIFIVLRKQELIFLHWYHHITVFLYTWFSYADNIASAR
WFMVLNYFVHSIMYSYYALKAMRYKTPVFIPMLITILQITQMILGCIISIVSYHYLESHKECKNSRIHMI
FSILMYLSYFILFCKFFYKSYIDKNACQNHKIFRIQKQSNYNNVKNHNSLKFEGLVIVNHHRYIDFSLDH
LVNRTYQLSAFGLCL

>T.castaneum_LOC657055 [XP_008199632.1]
MNNTEMVGLVRMAFDRYHTILDRISDPRTSDWPLMQSPVPTIMMVVTYLYVILILGPRFMANRKPFKLRE
VLIAYNGAQVLYSLFMLYEHLMSGWFWDYSFKCQPVDYSNNKKALRMANLCWWYYISKLTEFADTVFFVL
RKKDSQVTLLHLYHHSLTPLETWILVKFLAGGHGTFSNLINNMVHVIMYFYYMVAAMGPEYQKYLWWKKH
LTTIQLVQFGLVFIHSAQLLFTDCGYPRFIGALLLLHSAIFFALFTHFYYQTYSRKQKSVKAE
>T.castaneum_LOC662823 [XP_008194843.1]
MDVSVRLFTDFEKLGDPRVKNYTLMQTPLQPIVISTLYMLFILKIGPTLMKHREPLNLKYVMIAYNIVQI
VANLVVFVMFAKIVPNLNFLCSPADNSTPAMLAAHHCYTLLKFLDLLDTVLKRWRQVSYLHVHHHVGMLA
SAWISGKYFPGGHALYLGFYNTFVHTIMYGYYLMTVCCPEYGKSVWWKKHLTQVQIVQHYVVFFTFFVQL
VNQDCSYPKFWTAVFLSTNVLMIFLFTKFYRDNYGKATSDKVK
>T.castaneum_LOC103312111 [XP_015833387.1]
MFQYADPRIENYFLMKSPLPVTLIMAFYTSFVFKIGPALMKNRQPMKLDRIIMVYNWVQIILNGVIFLMA
LRELPKLSIFCSPIDKSNHPDALAVLNLQYAYTMLKIFDLLDTVFFVLRKKHSQVTFLHVYHHTMMAVFS
WITCKFFIGGQVFFLGLPNLFVHVVMYFYYFLTSWDPTYRNSVLKKYITQLQIVQHCFIFTAFALPLFNT
SCSYPKPLLCVFLTQAAIMIYLFTNFYIKAYLRPKKVN

>T.castaneum_LOC659089 [XP_970514.2]
MAIRKCFSAATMKEYHQVTSPNYSYVFNFESDFIHQETRTWMKDNWTLGFYYVGIYMVLIFGGQHLMQNR
PRFELRGVLSLWNTLLATFSIIGACRTVPEFLHTLTHHGLYHSVCVPSFIEQDKVSGFWTWMFVLSKLPE
LGDTIFVVLRKQPLIFLHWYHHITVLLYSWFSYTEYTASARWFIVMNYCVHSVMYTYYALRAMGYSPPRQ
IAMVITSLQLLQMVIGCAVNIWAHQLLQNQAECHITPFNIKLSIAMYLSYFVLFARFFHKAYLSGDKRGK
TKSKVH

>A.mellifera_LOC100578829 [XP_003250061.2]
MELVEIYNYYWNERSDSRTNNLPLIGSPIIIPTIIFLYLYFILKYGPQFMKNRKPYNLKTFIQWYNVFQI
IANAYLVQQNISAGWFSEISVFCEIPDYSYKPGPVKIAHTMWLTTMLKLIDLVETVVFVLRKKQEQISFL
HVYHHVSTILLMWFMTKYYAVTMASFGILINCAVHVIMYTYYYLSTLGPNMQKILSPYKPIITSVQMVQF
VICTLYAMQAYSPSCPVSKVPVNTAIFQFIMNFLLFYNFYRQNYRKSVQKKQ

>B.mori_BMSK0012642
MEALSRLVAGYHDLMDNKSDQRVKDWFLMSSPFPTLAICLTYVFIVKVLGPKLMENRKPFELKQVLIWYNLFQVIFSCWLFYETVNGCWWYYFSKFTEFFDTFFFVMRKKFDHVSKLHVIHHGIMPMSVWFGVKFTPGGHSTFFGMLNTFVHIVMYSYYLLAALGPQVQKYLWWKKYLTALQMVQFVLVFIHAFQLLFIDCDYPRAFVWWIGMHAVLFYYLFSDFYKQAYLRKSKKAKSMMKVEDEPVKYETKEMKLPLLNGFSNGSALGDVRQRMAGAVASQ
>B.mori_BMSK0012641
MSSPWPTLAACVCYAYCAKELGPKLMANRKPFELRNILVVYNMAQTIFSAWIFYEYLMSGWWGHYDFRCQLVDYSRSPMAMRMANTCWWYYFSKFTEFMDTLFFVLRKKNEHVSTLHVIHHGIMPMSVWFGLKFAPGGHSTFFALLNTFVHIVMYFYYMVAAMGPKYQKYIWWKKYLTAFQMVQFVLIFSHQLQVLFRPSCQYPRVFVYWIAMHGFLFLFLFSDFYKARYTTAERKSKAQNGLCMAVMDDSSSSLNGRNGYKQEMGSEVPSSYASSGADALSFDVNKPERDTQIISFTVNKPKRVTQIISFDVNKPKRVPHISFDVNEPKRVTQIISFDVNKL
>B.mori_BMSK0012638
MPLQIFFVLRKKFDHVSTLHVIHHGVMPMSVWFGVKFTPGGHSTFFGLLNTFVHIVMYTYYMLAAMGPHMRKYLWWKKYLTTLQMVQFVGIMVHAFQLLFIECDYPRAFVWWIGMHAVMFFFLFKDFYDQSYSKPKVRAKSPQPELETTEIKELTYQNGSLKNGFNKIHTNGTMPRARTVLPAGN
>B.mori_BMSK0007418
MAALNAYIAVRLLTASFRLRYSYICEPCRQKYDPDELQIADAVWWYYFSKLLEFCDTFFFILRKKDEQLTFLHVYHHSTMFSFWWIGIKWVPSGSTFLPAMVNSGIHVLMYTYYGLSVFGPTVSQYLWWKKYLTIMQLIQFTCALILGINGIRTGCEFPLWMHYVLIFYMISFIILFGNFYMKAYIAKGSKCMEVRYGQCLDDDETIAAKKLKDC
>B.mori_BMSK0014844
MIPAIFNYKILPTFDFLDSRTQDWFLMRSPWLGLGILAIYLMAVLRWLPNYMKNKPAFELREIIVAFNILQIIGCGYVFYQVFFVLRKKQNQVTFLHVYHHFGMVAVSWGIVKWVPGGHGMMLVTLNSFVHIIMYSYYLLTVWDSSYKKSMWWKKHVTQIQIAQFTLVLASFLATVVTQDCAFPRQPAYILIPQNLFMVILFLDFYYRSYIKSKQE
>B.mori_BMSK0012911
MSGPGPLLTLLATYVYFCTSVGPRYMRDRKPYDLKNPIILYNVVQILMSAYLVYEGLIAGWWNDYNFSCEPVNYSDDPKAKRMAAAVWWYFAAKISELLDTVFFVLRKKNRQISFLHLYHHFMMPICAWIGAKFLPGGHGTLLGVINSFIHIIMYTYYLISGLGPQYQKFLWWKKHLTTLQLIQFCIIFYHNFTVMFRDCNYPKFINFLLSLNAALFLYMFGNFYYRNYIKPKLQINKTQPTEISANGKAKEC
>B.mori_BMSK0012912
MLAGRRVVEKAWTPSNIVLNCNRYRRGRRQREDPRVKDWWLMKSPWPVLTVLGAYLYFCSYKGPQYMKDKKPYRLKNVLIVYNIVQIALSVYLTYTGLVYIYKTSYRFTCQDINYSNDPENLRWASSVYLYFIAKITELLDTVFFVLRKKQNQVTFLHLYHHTLMPLLSWYGTKYYAGGQAIPEGTVNSFIHVIMYGYYLVAGLGPQYQKYLWWKKHLTSMQLIQFCLVLYLNVVGLFSQNCNYPKSLNVIVVTNCLAFLYMFGRFYYNSYVKNNRGKSEVEIKES
>B.mori_BMSK0012915
MVFEVLLKMSYIEKVDSYLDSLKVGKSAMVDSWFMMSSPMPILSVVAVYLILIRIGPRIMKNRQPLQMNKFMAYYNASQVLLAAMICFKVFNLNLFRDGIVYAGCRYPSNTQNSMLLDLGWWYFFAKFTELLDTVFFVLRKKNKQITFLHVYHHVIMALYSWSYLKFAAGGEGAVLALLNSVVHVIMYTYYLLSGLGPRFQKYLWWKKYVTKMQLIQFVLMLAYCAFTHFSPRCQYAAGFTYFICTNITIFLFLFLNFYSKSYKGNEKELKEKQNLDGTKADGCNNGYSVNGACGNACKFASLEDVPHNVTVPCGDFTKNGKVFLSRRTAKAAFGDKLDYDSIIKK
>B.mori_BMSK0012916
MGSVSPVLTVLAIYLIFVIKIGPAYMRKREAYKLTFVLLAYNAVQVAISGYLVARFFLDLRRMGLVPSKCYLNEENSRNQIIFGTYLYLTAKFSELLDTVFFVLRKKYSQITFLHLYHHTVMVIATWAMLKYWPSHTLIYIGFINSLVHVFMYSYYGLAALGPGVAKYLTWKKYMTKFQIIQFISIILQYVAAIRISECPPSKGVALFVFCNTAFILLLFLNFYLKSYSANKTKKAAEEVVNSACFVKKYD
>B.mori_BMSK0012917
MALFNNSFTRTYNRLFIELADPRTNDWFLISSPVPGLTILGLYLYFSLKWGPRYMADKKPFQLQKTLVVYNFIQVIVSIWLFNEGLEAGWLKNYSWKCQPVDFSDSPEAMRVARGVYIYFLAKMSELLDTVFFVIRKKERQITFLHMYHHTVMPMISWGATKYYPGGHGTLIGVINSFVHIIMYSYYMLAAMGPRFQKYLFWKRYITTLQMLQFCIAFLHSAQLLFYDCGYPRWSVVFTLPNSIFFYYLFYDFYYNAYGKPGEKKPEKEKWTNGTIIKNGHVRNDFNKMATKNGIKKD
>B.mori_BMSK0012919
MVVIYLAFVMVIGPLWMSNRKPFQIQNTLVAYNASQVLLSLYMFYEHLMSGWWGDYSLSCQPVDYTESEQARRMLHLCWVYYFSKLSEFADTIFFVLRKKKSQITWLHLYHHSLTPFEAWLLVKFIAGGHGTFSNIVNNLVHVIMYSYYMLAAMGPQYQKYLWWKKHLTTLQLIQFFMVLFHSISALVCDCGYPKIIASGLILHSTIFIVLFTNFYLQAYKKKPRSKVETNNNNNDSKLTDENTKLKNGRVNGATNNGHLQNGFANGEVANGKIRNGEVGNGRIENGEVNGHVKNGYVNGRLPNGSTDKDKVQ
>B.mori_BMSK0006293
MERIDVPSFWEFKGAGDYTDQKLLMSSPFPVTTIIILYLWFVLKFGPEFMRQRKPYNVEKLLVVYNNLQVAVSFYIFYLVLDGSHYYFVAKVVELMDTIFFVLRKNQRQVTFLHVYHHTMMVLVTWSVVKYSRTDGTVFLGTINSFVHIIMYGYYCLSVFPRITKYLWWKKYITAMQLVRFLGINKTSQIDETKAIWLK
>B.mori_BMSK0012481
MSSYYSFIEQDKVSGFWTWMFVLSKLPELGDTVFIVLRKKPLIFLHWYHHITVLLYTWYSFTEYTSSARWFVVMNYCVHSVMYSYYALVSMGRYPPKALAMTITVLQLTQMIVGCAINIWAHNYMTTTPSHTCHISQINIKLSMAMYFSYFVLFAQFFYKAYLSPKKGKKAKVEPPSPTKHESIKNYNGYPRQRNGLVSTH
>A.aegypti_AAEL000188
MALVLRSTYNFFTFLFKEYNDPRVEHFPLLGSPWPVLVIIILYLKFVNNWGQKMMANRQPFGLKTAMNVYNAVQIVLNLY
IGITGFANSYFSDDYDWVCEPISQKVTPTRQRLIFVTYLYYLSKILDLLDTVFFVLRKKNNQITFLHTYHHAGMVFATYV
FTKFVSGSHATLLGLINSFVHVIMYFYYFLTSFRPELRNSIWWKKHITQIQLIQFMVLMAHFGLPLIFGYCNYPAVFLFI
GFTQNLFMFTLFADFYLKAYVKTQKDKVKDS
>A.aegypti_AAEL000216
MALVIDRMFDEYQQYMDDHRDRRSLNFPLVNTIWPVVTIIATYLYVVLRGGPKYMELRKAYDLKAVIRIYNIVQVIANGG
YFIAVMFYMLQWENFSFKCQPVNYSESKQGYEELYLSYGYFLLKVLDLADTVFFVLRKKQSHVSFLHVYHHAVMVTLSFL
AVIFVPGGHVMMLGVWNSLVHAVMYFYYYLASYGNQSSWKKYLTRLQLVQFVHMGFHFGRPALLGLNCGFPRIWHWVGFL
QAVFILGMFLDFYVKAYVSKGREGAKKKT
>A.aegypti_AAEL002662
MTSYVVSFSSQYENITKGADPIIDNWFLMSNPVPVLSIAACYLLFVLHYGPRWMENRKPFVLKNTLIAYNAAQVVFSTLL
CVQPFFIGGLHRALNVSCNANAVVDRDLQLTIWNGTWWYMVLKHVELLDTVFFVLRKKQNQVSFLHVYHHTIMAVFTWGY
LKYLPGVQGAFLGILNSFVHIIMYTYYLIAAMGPQYHKYLWWKKYMTTIQLTQFGIMLVYLFLIISFQCSVPRSLTFFFV
INVTIFLFLFWNFYRKAYSKEEKKLH
>A.aegypti_AAEL002673
MSSTINGTASANYWDYIFTDLADPRTNHWPLISSPVPGLTIIASYLYFVLNFGPKYMANRKPFQMQRTLVVYNFIQVLVS
VYLFYEGLDGAWLRHYSWRCQPVDWTDNPQSMRVARGCYVYFLAKLSELLDTVFFTLRKKDKQISFLHLYHHTVMPMISW
GATKYFPGGHGTFIGVINSFVHIIMYTYYMLAAIGPHLHKYLWWKKYITDLQMIQFGMAFMHSAQLLWTDCGYPRWSVCF
TLPNAIFFYMLFNDFYKKTYTVKRAARLASAKAKAEELRKAKELESLKAANGKLAEKEL
>A.aegypti_ AAEL003093
MNGTAILEHEFFSSIGELGYRDKSFEWIIWHAWRSMEQLAADPRAKSLPFMDNPLPTLGMMISYLLFVLWLGPLYMRDRK
PMDLRRVIIFYNMFQVLLSGYMFYEHLMAGWLQGYSLTCQTVDYDDGPLSRRMFNLCYVYYLSKLSEFADTVFFVLRKKQ
SQITDLHVYHHSLTPMEAWILTKFIAGGNATFPNVINNFVHVLMYFYYMLSAMGPRYQKYLWWKKYMTEVQIIQFILCIA
HCINALVSGCPFPRFISTLLLINASIFLVLFMNFYIQSYKRKAAIAKTNESSKVQEVTEADKLPIEETTTTTTSTPTEIN
NNSIESMESLLEKSDKALPPHPPAQKSLDSSETSELSSLEEPASPGCVDETIADYSLQTELPKDVIESTEGLRQRIVTLE
QLQFVPEPPSGVEELAK
>A.aegypti_AAEL003977
MPNDTDSIPFYDVFGYYEWTLTLADPRTKGWLLVDSPVPTLLCVCGYLLVVWAGPKMMRDRKPFDLNPVLIPYNLVMALL
NLYICVQLFIGSTQLGYSYICEPCKQSFSSPEMRIVGAVWWYYFSKVLEFTDTFFFILRKKDNQLTFLHVYHHSTMFSFW
WIGVKWVPSGSTFLPAMVNSFIHVLMYTYYGLSALGPHMNKYLWWKKYLTILQLIQFTCALLLGINGILVGCEFPLWMHY
TLIGYMISFIVLFGNFYAQAYLKGQTIKEFEINANCLDLRSKNKAE
>A.aegypti_AAEL004947
MSFILEKLFNSYNQFILENRDDRSSHLPLMDGTWQVPTIIAVYLMAVLKFGPRFMENRKPYDLKNWIRLYNVVQIAANSA
FFLYEIYLLAKRPNFSYVCQPVDFSRTTSGYEELYISYAYFLLKVLDLADTMFFVLRKKQSHVSFLHVYHHAIMVTMTYL
GVLFVPGGHIYLLGLWNTLVHAIMYAYYYLASYGSPLAARFKKYMTRMQLVQFIHLGIHFGRPALTMLDCGFPQLWHWIG
FGQAIFILGMFMDFYIKSYVKKPKMQ
>A.aegypti_AAEL004949
MEIVLAKMVGSYNQFMWKNRDLRSADFPLLSSNWQVPAIIVVYMLTVLKFGPRFMATRKAYDLTKYIRMYNIVQIVTNGV
LFSFLVYHLLKRPTMSYVCQSVDFSKTTSGYEELYILYAYFVLKILDLSDTVFFVLRKKQSQVTFLHVYHHSIMVLISYY
GTLFVPGGHNFVLVLWNSIGHSLLYLYYNLTTYKSPLAARYKIYLTRMQLAQFVYLVVHYGRPALTGMDCGFPKLWHWTG
FTQTLFFLGMFLDFYVKSYIKRNVEKDGKIDRKAD
>A.aegypti_AAEL004953
MAYVLQKWIDGYNGFLQDHRDDRSADLPLLNTNWQVPLIVGVYLLIVLQIGPRMMANRKPFELKGLIRAYNLLQVAINWM
LFMVIGFILFNRPDFSYVCQPVDFSRTTRGYEELFVSYAYFVLKVLDLADTLLFILRKKQSQVSFLHVYHHSMMVLVSYY
GVLFVPGGHNFILGVWNTLGHAGIYLYYFFATYNSKVAARCKIHLTRLQLVQFVYLTVHFGRPALTGMQCGFSQLWHWIG
LVQTVFFLGMFLDFYIKSYVKKPKKVE
>A.aegypti_AAEL008219
MLVLRYLASFYNYVNYEVSDARVNDLPLMGTPWPGFAILGLYLWFVLKLGPKWMESRKPMQIDNIIKIYNLVQVLICSFL
FVEGLRLCYLRDYSLLCQPVDYSTEGVPFAITRRAYIYFLVKVIDLLDTVFFVLRKKQNQVSFLHVYHHTGMVMLSWSGV
KWFPGGHSVFMGFINSFVHVVMYYYYFLTSISPKYKANVWWKKHITQLQIIQFGAIFLQWFVLVFQPNCNFPKWPLFVIL
PQNLFMFVLFLDFYYKAYIKKKPSKPTVEPKPKVENIDDNEFNGRHPALKKTMVDSHAD
>A.aegypti_AAEL009574
MAFILTDIHDWYRDLMDNKSDPRVADWPMMSSPLPTLALCIFYAYFSKSLAPRIMEKRKPMDLRNLLVGYNLFQTIFSTW
IFYEYLQSGWWGHYSFRCQPVDYSDNPLALRMARTCWWYYISKFTEFFDTLFFLLRKKNQHVSTLHVIHHGCMPFSVWMG
MKFAPGGHSTFFAMLNSFVHIVMYFYYMVAALGPKYQKYIWWKKYLTAFQMLQFVAIFTHQFQLLFTECDYPKGFMVWIG
LHGVMFLFLFSDFYKQAYSKRKARRAAEAQNKSKYDALVNGANNGSLANGHHLYQNDKLSNGDLANNNQGACMPVLDDDA
LHQRKVTANGIYVNGMPKPAANSYSNGNSNGFVEALRDDSDDAVTSATAFDRVRKIQ
>A.aegypti_AAEL011951
MEHEGAIHYLLHNVTSLKGLYNFLVDDLADHRTRDLPLLHNPLWIIGCIGLYLLLVLRIVPDIMQERKAMQLKYPIIVYD
AFQMLGSACSIYLFYRHGWTFQYFYKCRAPDFSNDKDSIGFIYAAYFTFLLKMSELIETVMYALRKKNAQISSFHVYHHC
YALVTSWGFAKYGGGSMLSYTIIVNSIVHIFMYAYYLSSIFAKQLPFSLVPVKKLITLLQITQLITVLINLGFAMRPDCP
VPLGHCLFHGPNMALQIKLFADFYLRTYTSRKTEKDNLLLTSNEVVVNVASNTYKRK
>A.aegypti_AAEL011954
MELYNYYIWENADPRTHNWFLAGSPFPMLGVIVIYLSLVYFIVPKYMENREPYKMKTFLGFYNLFQVGYCIMVVVKCLQA
GWTPDYFYRCYETDYSNNPKAVMMAEVTWYILFIKFVELLETILFVLRKKQNQVSFLHVYHHISTFFIAYIFCKYVGGSM
LVFSIVANSIIHIIMYSYYFISAYDVAIFKYVAGKVKRYITSMQLIQFVLLTTNNLFGLQPGCKTCKPFLAMYIPNVFVL
IYLFSNFYKKSYDRKQCKDK
>A.aegypti_AAEL011957
MDYNSTGTFGGLENWYTFLVDDLADKRTEELPLLYSPMWPISILLLYFGAIYIWVPNYMKNRKPFELKNFMIGYNLFQVI
ACYLLIRHFFKHGWTFDYLYSCKLPDYSTNASAVGFMYGSYFNYVIKAIELIETVMFALRKKQSQISVLHVYHHACTFSI
AWIFAKYVGGSMLTYTIIVNSTVHMFMYSYYLVAIFSKQLPFKLTAVKKFITVFQIVQLLSILVNVGFAMRSSCSIPMVL
VLIYLPYMVVLLSMFFNFYFSTYRKGGRCLTSGKQTSPSIMQKHKEL
>A.aegypti_AAEL012497
MITMDVRDNFTDLTWASNYIMKMALDEYQAEQNWTRLICQYWELVEDLLGDPRAKVLPFMDNPLPTFGMIVTYLAWVLVV
GPTYMRDRKPMQLTRTLFYYNLFQVLLSAYMFYEHLMAGWARGYSLTCEPVDYTDGELSRRMFNLCYIYYLSKLSEFADT
VFFVLRKKKSQISWLHLYHHSLTPIEAWILTKFLAGGNTTLPNIINNFVHTLMYFYYLLSSMGPRYQKYLWWKKYMTEIQ
IAQFIICIVHAINALVTDCAYPKFITSLLLLNASIFFALFMNFYWENYKKTAARVAPAKTPLVVENNNCIPLDYSIERKD
Q
>A.aegypti_AAEL013128
MNVEITPNYSYIFDFENEFIHQDTRVWMVKNWTYVFYYCGIYMAVIFGGQHFMQNRPRFELRGLLAIWNSLLAMFSIMGA
CRTAPELVHVLRHYGLFHSVCVPSFIEHDRVSGFWTWLFVLSKLPELGDTVFIVLRKQPLIFLHWYHHITVLMYSWFSYT
EYTASARWFIVMNYCVHSVMYSYYALRALNFKPPRSIAMVITTLQLTQMVVGCAINIWAHGFLQTAGKGSCNISEMNIKL
SIAMYFSYFVLFARFFYKTYLSTNARKGKRSIQSASSNGSASVQYSSISSSKQASMGGSINSNLLTAAQQTDKVKAQ
>A.aegypti_AAEL013542
MALVLKALYNGYDRYFYEAQDPRNADQFLMNPPWVPFALIGGYLYLVLNLGPKLMSNRKPFDLKLLMQVYNILQVLANIY
LFSEGMRVIYNVKISFKCQPVDYSNHPLARRELRLVYLYYLLKVTDLLDTVFFVLRKKQSHVTFLHVYHHSGILLGSFIY
NRFFPGGHFSMLGLCNTLVHAVMYFYFFLTVYRPELTKNANWKKYITLLQMVQFGYLVFHFATPIVLGIDCGIPKFWLWV
PLIQNVFMMVLFWDFYTKAYGRRKVK
>A.aegypti_AAEL013649
MDYLQQMNLTLYDLINVKGVEDTIDKYPLMASPVPSSILIAIYLYVIYKWGPSYMENRKPFNLKLIIAAYNIFQVVACSY
LVMSYIKVGFKFSFIGRCTPKLPVEEYEYGYDAVYYGWLAMCLRMVEFVETIFFVLRKKQNQVSALHVYHHISTFLIVWW
SLKLSLSYQEMSIMVLNSIVHIIMYSYYLLSSYKVFHPLTRRVKPAITIIQLAQLVTMLVHVYAALQPTCAANKFIYKLH
AVNLVILISLFSNFYIQTYIKKSRKVKQS
